# Supplementary material for: Paleogenomic Evidence for Multi-generational Mixing between Neolithic Farmers and Mesolithic Hunter-Gatherers in the Lower Danube Basin
Source: Curr Biol. 2017 Jun 19;27(12):1801–1810.e10. doi: 10.1016/j.cub.2017.05.023 (PMC5483232; doi:10.1016/j.cub.2017.05.023)
Supplement: Data S1. Dataset of Ancient Samples Used for Population Genetic Analyses, Related to Figures 1, 2, and S3 and STAR Methods [file mmc2.xlsx]

## Sheet: Sheet1
Data S1. Details of ancient samples used in analyses. Related to Figures 1 and 2.
Sample ID	Alternative ID	Analysis Label	Detailed Label	Data Source	Reference	Data type	Date	Location	Country
AfontovaGora3	I9050.damage	AfontovaGora3	Russia_UPal	[S13]	[S13]	2.2M capture	14,980-14,540 BCE	Afontova Gora	Russia
I1584	M10-111	Anatolia_ChL	Anatolia_Chalcolithic	[S14]	[S14]	1240K.capture	3943-3708 calBCE	Barcın	Turkey
I0707	BAR2 / L11-213	Anatolia_N/Anatolia_NW	Anatolia_Neolithic	[S14]	[S15]	1240K.capture	6500-6200 BCE	Barcın	Turkey
I0708	BAR6 / L11-439	Anatolia_N/Anatolia_NW	Anatolia_Neolithic	[S14]	[S15]	1240K.capture	6500-6200 BCE	Barcın	Turkey
I0709	BAR20/ M13-170	Anatolia_N/Anatolia_NW	Anatolia_Neolithic	[S14]	[S15]	1240K.capture	6500-6200 BCE	Barcın	Turkey
I0723	T1, M229 / UH	Anatolia_N/Anatolia_NW	Anatolia_Neolithic	[S14]	[S15]	1240K.capture	6400-5600 BCE	Mentese	Turkey
I0724	T2 / UP	Anatolia_N/Anatolia_NW	Anatolia_Neolithic	[S14]	[S15]	1240K.capture	6400-5600 BCE	Mentese	Turkey
I0726	M15, M15.2, M15.2 / UF	Anatolia_N/Anatolia_NW	Anatolia_Neolithic	[S14]	[S15]	1240K.capture	6400-5600 BCE	Mentese	Turkey
I0727	M24 / UA JK 16	Anatolia_N/Anatolia_NW	Anatolia_Neolithic	[S14]	[S15]	1240K.capture	6400-5600 BCE	Mentese	Turkey
I0736	L11-216	Anatolia_N/Anatolia_NW	Anatolia_Neolithic	[S14]	[S15]	1240K.capture	6500-6200 BCE	Barcın	Turkey
I0744	M10-275	Anatolia_N/Anatolia_NW	Anatolia_Neolithic	[S14]	[S15]	1240K.capture	6500-6200 BCE	Barcın	Turkey
I0745	M11-363	Anatolia_N/Anatolia_NW	Anatolia_Neolithic	[S14]	[S15]	1240K.capture	6500-6200 BCE	Barcın	Turkey
I0746	L11-322	Anatolia_N/Anatolia_NW	Anatolia_Neolithic	[S14]	[S15]	1240K.capture	6500-6200 BCE	Barcın	Turkey
I1096	BAR26 / M10-76	Anatolia_N/Anatolia_NW	Anatolia_Neolithic	[S14]	[S15]	1240K.capture	6500-6200 BCE	Barcın	Turkey
I1097	BAR271 / M10-271	Anatolia_N/Anatolia_NW	Anatolia_Neolithic	[S14]	[S15]	1240K.capture	6500-6200 BCE	Barcın	Turkey
I1098	BAR99 / M10-352	Anatolia_N/Anatolia_NW	Anatolia_Neolithic	[S14]	[S15]	1240K.capture	6500-6200 BCE	Barcın	Turkey
I1099	L11-S-488	Anatolia_N/Anatolia_NW	Anatolia_Neolithic	[S14]	[S15]	1240K.capture	6500-6200 BCE	Barcın	Turkey
I1100	M11-351	Anatolia_N/Anatolia_NW	Anatolia_Neolithic	[S14]	[S15]	1240K.capture	6500-6200 BCE	Barcın	Turkey
I1101	M11-352a	Anatolia_N/Anatolia_NW	Anatolia_Neolithic	[S14]	[S15]	1240K.capture	6500-6200 BCE	Barcın	Turkey
I1102	M11-354	Anatolia_N/Anatolia_NW	Anatolia_Neolithic	[S14]	[S15]	1240K.capture	6500-6200 BCE	Barcın	Turkey
I1103	M11-S-350	Anatolia_N/Anatolia_NW	Anatolia_Neolithic	[S14]	[S15]	1240K.capture	6500-6200 BCE	Barcın	Turkey
I1579	M13-72	Anatolia_N/Anatolia_NW	Anatolia_Neolithic	[S14]	[S15]	1240K.capture	6500-6200 BCE	Barcın	Turkey
I1580	L12-393	Anatolia_N/Anatolia_NW	Anatolia_Neolithic	[S14]	[S15]	1240K.capture	6500-6200 BCE	Barcın	Turkey
I1581	L12-502	Anatolia_N/Anatolia_NW	Anatolia_Neolithic	[S14]	[S15]	1240K.capture	6500-6200 BCE	Barcın	Turkey
I1583	L14-200	Anatolia_N/Anatolia_NW	Anatolia_Neolithic	[S14]	[S15]	1240K.capture	6500-6200 BCE	Barcın	Turkey
I1585	M11-59	Anatolia_N/Anatolia_NW	Anatolia_Neolithic	[S14]	[S15]	1240K.capture	6500-6200 BCE	Barcın	Turkey
Anzick	Anzick	Anzick	Anzick	[S14]	[S16]	Shotgun	10,757-10,606 calBCE	Anzick burial site, western Montana	USA
I1407	ARE12.1	Armenia_ChL	Armenia_Chalcolithic	[S14]	[S14]	1240K.capture	4350-3700 BCE	Areni1	Armenia
I1631	AR1/43C	Armenia_ChL	Armenia_Chalcolithic	[S14]	[S14]	1240K.capture	4250-4050 calBCE	Areni1	Armenia
I1632	AR1/46	Armenia_ChL	Armenia_Chalcolithic	[S14]	[S14]	1240K.capture	4230-4000 calBCE	Areni1	Armenia
I1634	AR1/44	Armenia_ChL	Armenia_Chalcolithic	[S14]	[S14]	1240K.capture	4330-4060 calBCE	Areni1	Armenia
I1633	KA1/14	Armenia_EBA	Armenia_EBA	[S14]	[S14]	1240K.capture	2619-2410 calBCE	Kalavan	Armenia
I1635	KA1/12	Armenia_EBA	Armenia_EBA	[S14]	[S14]	1240K.capture	2619-2465 calBCE	Kalavan	Armenia
I1658	TA3/R8	Armenia_EBA	Armenia_EBA	[S14]	[S14]	1240K.capture	3347-3092 calBCE	Talin	Armenia
I1656	Kat16	Armenia_MLBA	Armenia_MBA	[S14]	[S14]	1240K.capture	1501-1402 calBCE	Katnaghbiur Kurgan 1	Armenia
RISE397	tomb 6 skeleton 2	Armenia_MLBA	Armenia_LBA	[S14]	[S17]	Shotgun	1048-855 calBCE	Kapan	Armenia
RISE407	#5	Armenia_MLBA	Armenia_LBA	[S14]	[S17]	Shotgun	1115-895 calBCE	Norabak	Armenia
RISE423	#21	Armenia_MLBA	Armenia_MBA	[S14]	[S17]	Shotgun	1402-1211 calBCE	Nerquin Getashen	Armenia
GoyetQ116-1	Q116-1	Aurignacian	Belgium_Aurignacian	[S13]	[S13]	1240K.capture	33,210-32,480 calBCE	Troisième Caverne, Goyet	Belgium
KK1	Kotias	CHG	CHG	[S14]	[S18]	Shotgun	7940-7600 calBCE	Kotias Klde	Georgia
SATP	Satsurblia	CHG	CHG	[S14]	[S18]	Shotgun	11430-11180 calBCE	Satsurblia	Georgia
I0061	UzOO74	EHG	Karelia_HG	[S14]	[S19]	1240K.capture	6850-6000 BCE	Yuzhnyy Oleni Ostrov, Karelia	Russia
I0124	SVP44	EHG	Samara_HG	[S14]	[S19]	1240K.capture	5657-5541 calBCE	Lebyanzhinka IV, Sok River, Samara	Russia
ElMiron	I0907.damage	El_Mirón	Spain_Magdalenian	[S13]	[S13]	2.2M.capture	16,880-16,660 calBCE	El Mirón Cave (Cantabria	Spain
CB13	CB13	Europe_EN	Iberia_EN	[S14]	[S20]	Shotgun	5469-5327 calBCE	Cova Bonica, Vallirana, Barcelona	Spain
I0022	LBK1976	Europe_EN	LBK_EN	[S14]	[S19]	1240K.capture	5500-4800 BCE	Viesenhaeuser Hof, Stuttgart-Muehlhausen	Germany
I0025	LBK1992	Europe_EN	LBK_EN	[S14]	[S19]	1240K.capture	5500-4800 BCE	Viesenhaeuser Hof, Stuttgart-Muehlhausen	Germany
I0026	LBK2155	Europe_EN	LBK_EN	[S14]	[S19]	1240K.capture	5500-4800 BCE	Viesenhaeuser Hof, Stuttgart-Muehlhausen	Germany
I0046	HAL5	Europe_EN	LBK_EN	[S14]	[S19]	1240K.capture	5212-4989 calBCE	Halberstadt-Sonntagsfeld	Germany
I0048	HAL25	Europe_EN	LBK_EN	[S14]	[S19]	1240K.capture	5211-5009 calBCE	Halberstadt-Sonntagsfeld	Germany
I0054	UWS4	Europe_EN	LBK_EN	[S14]	[S19]	1240K.capture	5222-5022 calBCE	Unterwiederstedt	Germany
I0057	HAL34	Europe_EN	LBK_EN	[S14]	[S19]	1240K.capture	5218-5019 calBCE	Halberstadt-Sonntagsfeld	Germany
I0100	HAL4	Europe_EN	LBK_EN	[S14]	[S19]	1240K.capture	5202-4852 calBCE	Halberstadt-Sonntagsfeld	Germany
I0174	BAM25	Europe_EN	Starcevo_EN	[S14]	[S19]	1240K.capture	5702-5536 calBCE	Alsonyek-Bataszek, Mernoki telep	Hungary
I0409	Troc1	Europe_EN	Iberia_EN	[S14]	[S19]	1240K.capture	5310-5218 calBCE	Els Trocs	Spain
I0410	Troc3	Europe_EN	Iberia_EN	[S14]	[S19]	1240K.capture	5295-5066 calBCE	Els Trocs	Spain
I0412	Troc5	Europe_EN	Iberia_EN	[S14]	[S19]	1240K.capture	5308-5080 calBCE	Els Trocs	Spain
I0413	Troc7	Europe_EN	Iberia_EN	[S14]	[S19]	1240K.capture	5302-5074 calBCE	Els Trocs	Spain
I0659	HAL2	Europe_EN	LBK_EN	[S14]	[S19]	1240K.capture	5211-4963 calBCE	Halberstadt-Sonntagsfeld	Germany
I1495	HUNG347, NE7	Europe_EN	Hungary_MN	[S14]	[S21]	1240K.capture	4490-4360 calBCE	Apc-Berekalya I	Hungary
I1496	HUNG352, NE6	Europe_EN	LBK_Hungary_MN	[S14]	[S21]	1240K.capture	5300-4950 calBCE	Apc-Berekalya I	Hungary
I1498	HUNG302, NE2	Europe_EN	Hungary_MN	[S14]	[S21]	1240K.capture	5290-5060 calBCE	Debrecen Tocopart Erdoalja	Hungary
I1499	HUNG86, NE3	Europe_EN	Bu_kk_Culture_Hungary_MN	[S14]	[S21]	1240K.capture	5210-5010 calBCE	Garadna	Hungary
I1500	HUNG372, NE5	Europe_EN	ALPC_Hungary_MN	[S14]	[S21]	1240K.capture	5210-4990 calBCE	Kompolt-Kigyoser	Hungary
I1505	PF839/1198, NE4	Europe_EN	Hungary_Neolithic	[S14]	[S21]	1240K.capture	5290-5050 calBCE	Polgar Ferenci hat	Hungary
I1506	PF325, NE1	Europe_EN	LBK_Hungary_EN	[S14]	[S21]	1240K.capture	5310-5070 calBCE	Polgar Ferenci hat	Hungary
I1508	HUNG276, KO2	Europe_EN	Koros_Hungary_EN	[S14]	[S21]	1240K.capture	5710-5570 calBCE	Berettyóújfalu-Morotva-Liget	Hungary
I1550	HAL19	Europe_EN	LBK_EN	[S14]	[S15]	1240K.capture	5500-4775 BCE	Halberstadt-Sonntagsfeld	Germany
Stuttgart	Stuttgart	Europe_EN	Stuttgart	[S14]	[S22]	Shotgun	5310-5070 calBCE	Viesenhaeuser Hof, Stuttgart-Muehlhausen	Germany
I0047	HAL16	Europe_LNBA	Unetice_EBA	[S14]	[S19]	1240K.capture	2111-1891 calBCE	Halberstadt-Sonntagsfeld	Germany
I0049	ESP22	Europe_LNBA	Corded_Ware_Germany	[S14]	[S19]	1240K.capture	2464-2210 calBCE	Esperstedt	Germany
I0059	BZH6	Europe_LNBA	BenzigerodeHeimburg_LN	[S14]	[S19]	1240K.capture	2337-2138 calBCE	Benzingerode-Heimburg	Germany
I0099	HAL36C	Europe_LNBA	Halberstadt_LBA	[S14]	[S19]	1240K.capture	1193-979 calBCE	Halberstadt-Sonntagsfeld	Germany
I0103	ESP16	Europe_LNBA	Corded_Ware_Germany	[S14]	[S19]	1240K.capture	2578-2468 calBCE	Esperstedt	Germany
I0104	ESP11	Europe_LNBA	Corded_Ware_Germany	[S14]	[S19]	1240K.capture	2559-2296 calBCE	Esperstedt	Germany
I0106	ESP26	Europe_LNBA	Corded_Ware_Germany	[S14]	[S19]	1240K.capture	2464-2210 calBCE	Esperstedt	Germany
I0108	ROT6	Europe_LNBA	Bell_Beaker_Germany	[S14]	[S19]	1240K.capture	2575-2299 calBCE	Rothenschirmbach	Germany
I0111	ROT4	Europe_LNBA	Bell_Beaker_Germany	[S14]	[S19]	1240K.capture	2475-2204 calBCE	Rothenschirmbach	Germany
I0112	QUEXII6	Europe_LNBA	Bell_Beaker_Germany	[S14]	[S19]	1240K.capture	2457-2142 calBCE	Quedlinburg XII	Germany
I0113	QUEXII4	Europe_LNBA	Bell_Beaker_Germany	[S14]	[S19]	1240K.capture	2346-2033 calBCE	Quedlinburg XII	Germany
I0115	ESP3	Europe_LNBA	Unetice_EBA	[S14]	[S19]	1240K.capture	1954-1760 calBCE	Esperstedt	Germany
I0116	ESP4	Europe_LNBA	Unetice_EBA	[S14]	[S19]	1240K.capture	2134-1939 calBCE	Esperstedt	Germany
I0117	ESP29	Europe_LNBA	Unetice_EBA	[S14]	[S19]	1240K.capture	2272-2039 calBCE	Esperstedt	Germany
I0118	ALB3	Europe_LNBA	Alberstedt_LN	[S14]	[S19]	1240K.capture	2471-2246 calBCE	Alberstedt	Germany
I0164	QUEVIII6	Europe_LNBA	Unetice_EBA	[S14]	[S19]	1240K.capture	2023-1894 calBCE	Quedlinburg VIII	Germany
I0171	BZH12	Europe_LNBA	BenzigerodeHeimburg_LN	[S14]	[S19]	1240K.capture	2287-2041 calBCE	Benzingerode-Heimburg	Germany
I0550	KAR22A	Europe_LNBA	Karsdorf_LN	[S14]	[S19]	1240K.capture	2570-2471 calBCE	Karsdorf	Germany
I1502	HUNG370, BR1	Europe_LNBA	Hungary_Mako_EBA	[S14]	[S21]	1240K.capture	2190-1980 calBCE	Kompolt-Kigyoser	Hungary
I1504	HUNG381, BR2	Europe_LNBA	Late_Bronze_Age	[S14]	[S21]	1240K.capture	1270-1110 calBCE	Ludas-Varju-Dulo	Hungary
I1532	ESP8	Europe_LNBA	Corded_Ware_Germany	[S14]	[S15]	1240K.capture	2500-2050 BCE	Esperstedt	Germany
I1534	ESP14	Europe_LNBA	Corded_Ware_Germany	[S14]	[S15]	1240K.capture	2500-2050 BCE	Esperstedt	Germany
I1540	ESP28	Europe_LNBA	Corded_Ware_Germany	[S14]	[S15]	1240K.capture	2500-2050 BCE	Esperstedt	Germany
I1549	BZH15	Europe_LNBA	Bell_Beaker_Germany	[S14]	[S15]	1240K.capture	2500-2050 BCE	Benzingerode-Heimburg	Germany
RISE00	grave	Europe_LNBA	Corded_Ware_Estonia	[S14]	[S17]	Shotgun	..	Sope	Estonia
RISE109	grave 1044	Europe_LNBA	Unetice_EBA	[S14]	[S17]	Shotgun	1954-1772 calBCE	Wojkowice	Poland
RISE150	grave 02	Europe_LNBA	Unetice_EBA	[S14]	[S17]	Shotgun	1885-1693 calBCE	Przeclawice	Poland
RISE154	grave 3	Europe_LNBA	Unetice_EBA	[S14]	[S17]	Shotgun	1925-1765 calBCE	Szczepankowice	Poland
RISE247	ID 3437	Europe_LNBA	Vatya	[S14]	[S17]	Shotgun	1746-1611 calBCE	Százhalombatta-Földvár	Hungary
RISE373	Grave # 123	Europe_LNBA	Maros	[S14]	[S17]	Shotgun	1886-1696 calBCE	Szöreg - C (Sziv Utca)	Hungary
RISE446	burial 13 male	Europe_LNBA	Corded_Ware_Germany	[S14]	[S17]	Shotgun	2829-2465 calBCE	Bergrheinfeld	Germany
RISE479	ID 1129/1706 Q3 (P23)	Europe_LNBA	Vatya	[S14]	[S17]	Shotgun	2000-1500 BCE	Erd 4	Hungary
RISE480	ID 1039/1550 Q1 (P24)	Europe_LNBA	Vatya	[S14]	[S17]	Shotgun	1700-1500 BCE	Erd 4	Hungary
RISE484	ID 772/1170 Q3 (P28)	Europe_LNBA	Vatya	[S14]	[S17]	Shotgun	2000-1500 BCE	Erd 4	Hungary
RISE563	F0234, obj. 8	Europe_LNBA	Bell_Beaker_Germany	[S14]	[S17]	Shotgun	..	Osterhofen-Altenmarkt	Germany
RISE569	F0527, A01643, gr. 35?	Europe_LNBA	Bell_Beaker_Czech	[S14]	[S17]	Shotgun	..	Brandysek	Czech Republic
RISE577	F0565, gr. 238	Europe_LNBA	Unetice_EBA	[S14]	[S17]	Shotgun	..	Velke Prilepy	Czech Republic
RISE586	F0597, gr. 6	Europe_LNBA	Unetice_EBA	[S14]	[S17]	Shotgun	..	Moravska Nova Ves	Czech Republic
RISE61	PMD 17, V, N chamber lower layer	Europe_LNBA	Nordic_MN_B	[S14]	[S17]	Shotgun	2851-2492 calBCE	Kyndelöse	Denmark
RISE71	PMD 57, I	Europe_LNBA	Nordic_LN	[S14]	[S17]	Shotgun	2196-2023 calBCE	Falshöj	Denmark
RISE94	grave 26:I	Europe_LNBA	BattleAxe_Sweden	[S14]	[S17]	Shotgun	2621-2472 calBCE	Viby	Sweden
RISE97	grave 72(II)	Europe_LNBA	Nordic_LN	[S14]	[S17]	Shotgun	2025-1885 calBCE	Fredriksberg	Sweden
RISE98	grave 49, S skeleton	Europe_LNBA	Nordic_LN	[S14]	[S17]	Shotgun	2275-2032 calBCE	L Beddinge 56	Sweden
ATP16	ATP16	Europe_MNChL	Iberia_Chalcolithic	[S14]	[S23]	Shotgun	3261-2916 calBCE	El Portalon Cave, Sierra de Atapuerca	Spain
ATP2	ATP2	Europe_MNChL	Iberia_Chalcolithic	[S14]	[S23]	Shotgun	2899-2678 calBCE	El Portalon Cave, Sierra de Atapuerca	Spain
I0172	ESP24	Europe_MNChL	Esperstedt_MN	[S14]	[S19]	1240K.capture	3360-3086 calBCE	Esperstedt	Germany
I0405	Mina3	Europe_MNChL	Iberia_MN	[S14]	[S19]	1240K.capture	3900-3600 BCE	La Mina	Spain
I0406	Mina4	Europe_MNChL	Iberia_MN	[S14]	[S19]	1240K.capture	3900-3600 BCE	La Mina	Spain
I0407	Mina6	Europe_MNChL	Iberia_MN	[S14]	[S19]	1240K.capture	3900-3600 BCE	La Mina	Spain
I0408	Mina18	Europe_MNChL	Iberia_MN	[S14]	[S19]	1240K.capture	3900-3600 BCE	La Mina	Spain
I0559	QLB15D	Europe_MNChL	Baalberge_MN	[S14]	[S19]	1240K.capture	3652-3527 calBCE	Quedlinburg IX	Germany
I0560	QLB18A	Europe_MNChL	Baalberge_MN	[S14]	[S19]	1240K.capture	3640-3376 calBCE	Quedlinburg IX	Germany
I1271	MIR1	Europe_MNChL	Iberia_Chalcolithic	[S14]	[S15]	1240K.capture	2900-2346 BCE	El Mirador Cave, Atapuerca, Burgos	Spain
I1272	MIR2	Europe_MNChL	Iberia_Chalcolithic	[S14]	[S15]	1240K.capture	2857-2496 calBCE	El Mirador Cave, Atapuerca, Burgos	Spain
I1277	MIR14	Europe_MNChL	Iberia_Chalcolithic	[S14]	[S15]	1240K.capture	2568-2346 calBCE	El Mirador Cave, Atapuerca, Burgos	Spain
I1280	MIR17	Europe_MNChL	Iberia_Chalcolithic	[S14]	[S15]	1240K.capture	2900-2346 BCE	El Mirador Cave, Atapuerca, Burgos	Spain
I1281	MIR18	Europe_MNChL	Iberia_Chalcolithic	[S14]	[S15]	1240K.capture	2865-2575 calBCE	El Mirador Cave, Atapuerca, Burgos	Spain
I1300	MIR22	Europe_MNChL	Iberia_Chalcolithic	[S14]	[S15]	1240K.capture	2900-2346 BCE	El Mirador Cave, Atapuerca, Burgos	Spain
I1303	MIR25	Europe_MNChL	Iberia_Chalcolithic	[S14]	[S15]	1240K.capture	2900-2346 BCE	El Mirador Cave, Atapuerca, Burgos	Spain
I1314	MIR26	Europe_MNChL	Iberia_Chalcolithic	[S14]	[S15]	1240K.capture	2900-2346 BCE	El Mirador Cave, Atapuerca, Burgos	Spain
I1497	HUNG353, CO1	Europe_MNChL	Hungary_Late_Copper_Age	[S14]	[S21]	1240K.capture	2900-2700 calBCE	Apc-Berekalya I	Hungary
Matojo	Matojo	Europe_MNChL	Iberia_Chalcolithic	[S14]	[S23]	Shotgun	3010-3879 calBCE	El Portalon Cave, Sierra de Atapuerca	Spain
RISE486	T78	Europe_MNChL	Remedello_BA	[S14]	[S17]	Shotgun	2134-1773 calBCE	Remedello di Sotto	Italy
RISE487	T56	Europe_MNChL	Remedello_BA	[S14]	[S17]	Shotgun	3483-3107 calBCE	Remedello di Sotto	Italy
RISE489	T65	Europe_MNChL	Remedello_BA	[S14]	[S17]	Shotgun	2908-2578 calBCE	Remedello di Sotto	Italy
ATP9	ATP9	Iberia_BA	Iberia_Bronze_Age	[S14]	[S23]	Shotgun	1750-1618 calBCE	El Portalon Cave, Sierra de Atapuerca	Spain
I1661	SG16	Iran_ChL	Iran_Chalcolithic	[S14]	[S14]	1240K.capture	4696-4491 calBCE	Seh Gabi	Iran
I1662	SG7	Iran_ChL	Iran_Chalcolithic	[S14]	[S14]	1240K.capture	4831-4612 calBCE	Seh Gabi	Iran
I1665	SG19	Iran_ChL	Iran_Chalcolithic	[S14]	[S14]	1240K.capture	3956-3796 calBCE	Seh Gabi	Iran
I1674	SG21	Iran_ChL	Iran_Chalcolithic	[S14]	[S14]	1240K.capture	3972-3800 calBCE	Seh Gabi	Iran
I1671	SG2	Iran_LN	Iran_Late_Neolithic	[S14]	[S14]	1240K.capture	5837-5659 calBCE	Seh Gabi	Iran
I1290	GD13A	Iran_N	Ganj_Dareh_Iran_Neolithic	[S14]	[S14]	1240K.capture	8179-7613 calBCE	Ganj Dareh	Iran
I1955	GD1150	Iran_recent	Ganj_Dareh_Iran_recent	[S14]	[S14]	1240K.capture	1430-1485 calCE	Ganj Dareh	Iran
Rathlin1	RM127	Irish_BA	Irish_BA	[S24]	[S24]	Shotgun	2026–1885 calBCE	Glebe, Rathlin Island	Ireland
Rathlin2	RSK1	Irish_BA	Irish_BA	[S24]	[S24]	Shotgun	2024–1741 calBCE	Glebe, Rathlin Island	Ireland
Rathlin3	RSK2	Irish_BA	Irish_BA	[S24]	[S24]	Shotgun	1736–1534 calBCE	Glebe, Rathlin Island	Ireland
Ballynahatty	BA64	Irish_N	Irish_N	[S24]	[S24]	Shotgun	3343–3020 calBCE	Ballynahatty, Co. Down	Ireland
Kennewick	Kennewick	Kennewick	Kennewick	[S14]	[S25]	Shotgun	7250-6390 calBCE	Washington State	USA
Kostenki14	Kostenki14	Kostenki14	Kostenki14	[S14]	[S26]	Shotgun	36730-34310 calBCE	Kostenki	Russia
I1705	AG98_1	Levant_BA	Jordan_EBA	[S14]	[S14]	1240K.capture	2198-1966 calBCE	Ain Ghazal	Jordan
I1706	AG98_2	Levant_BA	Jordan_EBA	[S14]	[S14]	1240K.capture	2490-2300 BCE	Ain Ghazal	Jordan
I1730	AG_84_3083_116	Levant_BA	Jordan_EBA	[S14]	[S14]	1240K.capture	2489-2299 calBCE	Ain Ghazal	Jordan
I0867	Motz1	Levant_N	PPNB	[S14]	[S14]	1240K.capture	7300-6750 BCE	Motza	Israel
I1699	AG84_5	Levant_N	PPNC	[S14]	[S14]	1240K.capture	6800-6700 BCE	Ain Ghazal	Jordan
I1704	AG89_1	Levant_N	PPNB	[S14]	[S14]	1240K.capture	7446-7058 calBCE	Ain Ghazal	Jordan
MA1	Malta1	MA1	MA1_HG	[S14]	[S27]	Shotgun	22570-22140 calBCE	Mal'ta	Russia
Mota	Mota	Mota	Mota	[S14]	[S28]	Shotgun	2574-2468 calBCE	Mota cave, Goma Highlands	Ethiopia
I1072	NAT9	Natufian	Israel_Natufian	[S14]	[S14]	1240K.capture	11840-9760 BCE	Raqefet Cave	Israel
Oase1	Leipzip_B_U	Oase1	Romania_Upal	[S13]	[S29]	Shotgun	39,690-35,630 calBCE	Oase	Romania
I0011	Motala1	SHG	Motala_HG	[S14]	[S22]	1240K.capture	5721-5516 calBCE	Motala, Kanaljorden	Sweden
I0012	Motala2	SHG	Motala_HG	[S14]	[S22]	1240K.capture	5714-5575 calBCE	Motala, Kanaljorden	Sweden
I0013	Motala3	SHG	Motala_HG	[S14]	[S22]	1240K.capture	5964-5638 calBCE	Motala, Kanaljorden	Sweden
I0014	Motala4	SHG	Motala_HG	[S14]	[S22]	1240K.capture	5877-5629 calBCE	Motala, Kanaljorden	Sweden
I0015	Motala6	SHG	Motala_HG	[S14]	[S22]	1240K.capture	5964-5629 calBCE	Motala, Kanaljorden	Sweden
I0017	Motala12	SHG	Motala_HG	[S14]	[S22]	1240K.capture	5721-5631 calBCE	Motala, Kanaljorden	Sweden
I0126	SVP51	Steppe_EMBA	Poltavka	[S14]	[S15]	1240K.capture	2867-2486 calBCE	Kutuluk III, Kutuluk River, Samara	Russia
I0231	SVP3	Steppe_EMBA	Yamnaya_Samara	[S14]	[S19]	1240K.capture	2921-2762 calBCE	Ekaterinovka, Southern Steppe, Samara	Russia
I0354	SVP1	Steppe_EMBA	Srubnaya_Outlier	[S14]	[S15]	1240K.capture	2014-1692 calBCE	Spiridonovka IV, Samara River, Samara	Russia
I0357	SVP5	Steppe_EMBA	Yamnaya_Samara	[S14]	[S19]	1240K.capture	3090-2913 calBCE	Lopatino I, Sok River, Samara	Russia
I0370	SVP10	Steppe_EMBA	Yamnaya_Samara	[S14]	[S19]	1240K.capture	3300-2700 BCE	Ishkinovka I, Eastern Orenburg, Pre-Ural steppe, Samara	Russia
I0371	SVP11	Steppe_EMBA	Poltavka	[S14]	[S15]	1240K.capture	2872-2583 calBCE	Grachevka II, Sok River, Samara	Russia
I0374	SVP16, NIK7	Steppe_EMBA	Poltavka	[S14]	[S15]	1240K.capture	2800-2200 BCE	Nikolaevka III, Samara River, Samara	Russia
I0439	SVP52	Steppe_EMBA	Yamnaya_Samara	[S14]	[S19]	1240K.capture	3321-2921 calBCE	Lopatino I, Sok River, Samara	Russia
I0440	SVP53	Steppe_EMBA	Poltavka	[S14]	[S15]	1240K.capture	2887-2666 calBCE	Lopatino II, Sok River, Samara	Russia
I0443	SVP57	Steppe_EMBA	Yamnaya_Samara	[S14]	[S19]	1240K.capture	3300-2700 BCE	Lopatino II, Sok River, Samara	Russia
I0444	SVP58	Steppe_EMBA	Yamnaya_Samara	[S14]	[S19]	1240K.capture	3335-2882 calBCE	Kutuluk I, Kutuluk River, Samara	Russia
RISE240	kurgan 1, grave 11	Steppe_EMBA	Yamnaya_Kalmykia	[S14]	[S17]	Shotgun	2880-2632 calBCE	Sukhaya Termista I	Russia
RISE507	5910-2A	Steppe_EMBA	Afanasievo	[S14]	[S17]	Shotgun	3322-2923 calBCE	River Kuyum	Russia
RISE508	5910-2B	Steppe_EMBA	Afanasievo	[S14]	[S17]	Shotgun	3331-2935 calBCE	River Kuyum	Russia
RISE509	6136-5	Steppe_EMBA	Afanasievo	[S14]	[S17]	Shotgun	2887-2677 calBCE	Bateni	Russia
RISE510	6136-9	Steppe_EMBA	Afanasievo	[S14]	[S17]	Shotgun	2851-2468 calBCE	Bateni	Russia
RISE511	6136-6	Steppe_EMBA	Afanasievo	[S14]	[S17]	Shotgun	2909-2679 calBCE	Bateni	Russia
RISE546	Kurgan 1, grave 13	Steppe_EMBA	Yamnaya_Kalmykia	[S14]	[S17]	Shotgun	..	Temrta IV	Russia
RISE547	Kurgan 1, grave 9	Steppe_EMBA	Yamnaya_Kalmykia	[S14]	[S17]	Shotgun	2887-2634 calBCE	Temrta IV	Russia
RISE548	Kurgan 1, grave 6	Steppe_EMBA	Yamnaya_Kalmykia	[S14]	[S17]	Shotgun	..	Temrta IV	Russia
RISE550	Kurgan 1, grave 3	Steppe_EMBA	Yamnaya_Kalmykia	[S14]	[S17]	Shotgun	3334-2635 calBCE	Peshany V	Russia
RISE552	Kurgan 4, grave 8	Steppe_EMBA	Yamnaya_Kalmykia	[S14]	[S17]	Shotgun	2849-2143 calBCE	Ulan IV	Russia
RISE555	CGG_2_011887	Steppe_EMBA	Russia_EBA	[S14]	[S17]	Shotgun	2857-2497 calBCE	Stalingrad Quarry	Russia
I0122	SVP35	Steppe_Eneolithic	Samara_Eneolithic	[S14]	[S15]	1240K.capture	5200-4000 BCE	Khvalynsk II, Volga River, Samara	Russia
I0433	SVP46	Steppe_Eneolithic	Samara_Eneolithic	[S14]	[S15]	1240K.capture	5200-4000 BCE	Khvalynsk II, Volga River, Samara	Russia
I0247	SVP56	Steppe_IA	Scythian_IA	[S14]	[S15]	1240K.capture	375-203 calBCE	Nadezhdinka, Volga Steppes, Samara	Russia
I0232	SVP12	Steppe_MLBA	Srubnaya	[S14]	[S15]	1240K.capture	1850-1200 BCE	Novoselki, Northern Forest, Samara	Russia
I0234	SVP25	Steppe_MLBA	Srubnaya	[S14]	[S15]	1240K.capture	1850-1600 BCE	Rozhdestveno I, Samara Steppes, Samara	Russia
I0235	SVP26	Steppe_MLBA	Srubnaya	[S14]	[S15]	1240K.capture	1850-1600 BCE	Rozhdestvenno I, Samara Steppes, Samara	Russia
I0358	SVP6	Steppe_MLBA	Srubnaya	[S14]	[S15]	1240K.capture	1906-1631 calBCE	Spiridonovka IV, Samara River, Samara	Russia
I0359	SVP7	Steppe_MLBA	Srubnaya	[S14]	[S15]	1240K.capture	1850-1200 BCE	Spiridonovka IV, Samara River, Samara	Russia
I0361	SVP9	Steppe_MLBA	Srubnaya	[S14]	[S15]	1240K.capture	1850-1200 BCE	Spiridonovka IV, Samara River, Samara	Russia
I0419	SVP27	Steppe_MLBA	Potapovka	[S14]	[S15]	1240K.capture	2200-1900 BCE	Utyevka VI, Samara River, Samara	Russia
I0422	SVP30	Steppe_MLBA	Srubnaya	[S14]	[S15]	1240K.capture	1850-1200 BCE	Barinovka I, Samara River, Samara	Russia
I0423	SVP31	Steppe_MLBA	Srubnaya_Outlier	[S14]	[S15]	1240K.capture	1850-1200 BCE	Barinovka I, Samara River, Samara	Russia
I0424	SVP32	Steppe_MLBA	Srubnaya	[S14]	[S15]	1240K.capture	1850-1600 BCE	Uvarovka I, Samara River, Samara	Russia
I0430	SVP39	Steppe_MLBA	Srubnaya	[S14]	[S15]	1240K.capture	1850-1600 BCE	Spiridonovka II, Samara River, Samara	Russia
I0432	SVP42	Steppe_MLBA	Poltavka_outlier	[S14]	[S15]	1240K.capture	2925-2491 calBCE	Potapovka I, Sok River, Samara	Russia
RISE386	burial 4	Steppe_MLBA	Sintashta_MBA	[S14]	[S17]	Shotgun	2298-2045 calBCE	Bulanovo	Russia
RISE392	kurgan 4 burial B	Steppe_MLBA	Sintashta_MBA	[S14]	[S17]	Shotgun	2126-1896 calBCE	Stepnoe VII	Russia
RISE394	burial 6 skeleton 1	Steppe_MLBA	Sintashta_MBA	[S14]	[S17]	Shotgun	1949-1754 calBCE	Bulanovo	Russia
RISE395	kurgan 25 burial 12	Steppe_MLBA	Sintashta_MBA	[S14]	[S17]	Shotgun	1960-1756 calBCE	Bol'shekaraganskii	Russia
RISE500	6652-38	Steppe_MLBA	Andronovo	[S14]	[S17]	Shotgun	..	Kytmanovo	Russia
RISE503	6652-41	Steppe_MLBA	Andronovo	[S14]	[S17]	Shotgun	1727-1511 calBCE	Kytmanovo	Russia
RISE505	6652-42	Steppe_MLBA	Andronovo	[S14]	[S17]	Shotgun	1746-1626 calBCE	Kytmanovo	Russia
Ust_Ishim	UstIshim	Ust_Ishim	Ust_Ishim_HG	[S14]	[S30]	Shotgun	45530-40610 calBCE	Ust'-Ishim, Siberia	Russia
KremsWA3	I1577	Vestonice	Austria_Gravettian	[S13]	[S13]	1240K.capture	29,300-28,740 BCE	Krems-Wachtberg	Austria
Ostuni1	I0869.damage	Vestonice	Italian_Gravettian	[S13]	[S13]	2.2M.capture	25,860-25,480 calBCE	Ostuni (Apulia	Italy
Vestonice16	I0062	Vestonice	Czech_Gravettian	[S13]	[S13]	2.2M.capture	28,760-27,360 BCE	Dolní Vĕstonice and Pavlov, South Moravia	Czech
Vestonice43	I0065.damage	Vestonice	Czech_Gravettian	[S13]	[S13]	2.2M.capture	28,760-27,360 BCE	Dolní Vĕstonice and Pavlov, South Moravia	Czech
Bichon	Bichon	WHG	Switzerland_HG	[S14]	[S18]	Shotgun	11820-11610 calBCE	Grotte du Bichon	Switzerland
I0585	LB1	WHG	Iberia_HG	[S14]	[S20]	1240K.capture	5983-5747 calBCE	La Brana-Arintero, Leon	Spain
I1507	HUNG345a, KO1	WHG	Koros_Hungary_EN_HG	[S14]	[S21]	1240K.capture	5780-5640 calBCE	Tiszaszolos-Domahaza	Hungary
Loschbour	Loschbour	WHG	Loschbour_HG	[S14]	[S22]	Shotgun	6210-5990 calBCE	Echternach	Luxembourg
Ranchot88	Ranchot.damage	WHG	Villabruna_Mesolithic	[S13]	[S13]	1240K.capture	8,290-7,980 calBCE	Ranchot, French Juras	France
Rochedane	Rochedane	WHG	Villabruna_Epipaleolithic	[S13]	[S13]	1240K.capture	11,140-10,880 calBCE	Rochedane, French Juras	France
Villabruna	I9030	WHG	Italy_Epigravettian	[S13]	[S13]	2.2M.capture	12,230-11,830 calBCE	Villabruna	Italy
Gok2	Gok2	Europe_MNChL	Scandinavian farmer TRB	[S31]	[S31]	Shotgun	3,100-2,800 calBCE	Västergötland	Sweden
Ajv58	Ajv58	SHG	Neolithic hunter-gatherer PWC	[S31]	[S31]	Shotgun	4,900-4,600 calBCE	Gotland	Sweden
Bon002	Bon002	Anatolia_N/Anatolia_C	Anatolia Neolithic	[S32]	[S32]	Shotgun	8279-7977 cal BCE	Boncuklu	Anatolia
Tep003	Tep003	Anatolia_N/Anatolia_C	Anatolia Neolithic	[S32]	[S32]	Shotgun	6635-6475 cal BCE	Tepecik-Çiftlik	Anatolia
Tep004	Tep004	Anatolia_N/Anatolia_C	Anatolia Neolithic	[S32]	[S32]	Shotgun	6430-6260 cal BCE	Tepecik-Çiftlik	Anatolia
Latvia_HG1	ZVEJ32	Latvia_HG	Latvia_Kunda	[S33]	[S33]	Shotgun	6467-6249 cal BCE	Zvejnieki	Latvia
Latvia_HG2	ZVEJ25	Latvia_HG	Latvia_Narva	[S33]	[S33]	Shotgun	5841-5636 cal BCE	Zvejnieki	Latvia
Latvia_HG3	ZVEJ27	Latvia_HG	Latvia_EN	[S33]	[S33]	Shotgun	5302-4852 cal BCE	Zvejnieki	Latvia
Latvia_MN1	ZVEJ26	Latvia_MN1	Latvia_MN	[S33]	[S33]	Shotgun	4251-3976 cal BCE	Zvejnieki	Latvia
Latvia_MN2	ZVEJ31	Latvia_MN2	Latvia_MN_Comb_Ware	[S33]	[S33]	Shotgun	4229-3800 cal BCE	Zvejnieki	Latvia
Latvia_LN1	ZVEJ28	Latvia_LN1	Latvia_LN_CW	[S33]	[S33]	Shotgun	3089-2676 cal BCE	Zvejnieki	Latvia
Ukraine_HG1	StPet2	Ukraine_HG1	Ukraine_HG	[S33]	[S33]	Shotgun	9193-8641 cal BCE	Vasilyevka	Ukraine
Ukraine_N1	StPet12	Ukraine_N1	Ukraine_N1	[S33]	[S33]	Shotgun	4519-4343 cal BCE	Vovnigi	Ukraine
SC1_Meso	M95/2	Romania_HG	Romania_HG	This study	This study	Shotgun	7125-6603 calBCE	Schela Cladovei	Romania
SC2_Meso	M96/3	Romania_HG	Romania_HG	This study	This study	Shotgun		Schela Cladovei	Romania
OC1_Meso	M24	Romania_HG	Romania_HG	This study	This study	Shotgun	7023-6485 calBCE	Ostrovul Corbului	Romania
GB1_Neo	M1	Romania_LE	Romania_Late Eneolithic	This study	This study	Shotgun	3504-3350 calBCE	Gura Baciului	Romania
Chan_Meso	Elba	Spain_HG	Spain_HG	This study	This study	Shotgun	7305-7057 calBCE	Chan do Lindeiro, Pedrafita, Spain	Spain
Canes1_Meso	I-A	Spain_HG	Spain_HG	This study	This study	Shotgun	5295-5035 calBCE	Los Canes, Asturias, Spain	Spain
HG, hunter-gatherer; WHG, western hunter-gatherer; EHG, eastern hunter-gatherer; SHG Scandinavian hunter-gatherer; CHG, Caucasus hunter-gatherer; N, Neolithic; EN, Early Neolithic; MN, Middle Neolithic; LN, Late Neolithic; ChL, Chalcolithic; BA, Bronze Age; EBA, Early Bronze Age; MLBA, Middle-Late Bronze Age; IA, Iron Age
calBCE, direct calibration radiocarbon date (95.4% CI); BCE, date based on archaeological context
