# Supplementary material for: Paleogenomic Evidence for Multi-generational Mixing between Neolithic Farmers and Mesolithic Hunter-Gatherers in the Lower Danube Basin
Source: Curr Biol. 2017 Jun 19;27(12):1801–1810.e10. doi: 10.1016/j.cub.2017.05.023 (PMC5483232; doi:10.1016/j.cub.2017.05.023)
Supplement: Data S2. Results of the Outgroup f3 Statistics for the Romanian Genomes, Related to Figures 2 and S3 and STAR Methods [file mmc3.xls]

## Sheet: paste_ancients
X	f3(Canes_Meso, X; Mbuti)	standard error	f3(Chan_Meso, X; Mbuti)	standard error	f3(M95_Meso, X; Mbuti)	standard error	f3(M96_Meso, X; Mbuti)	standard error	f3(GB_Eneo, X; Mbuti)	standard error	f3(OC_Meso, X; Mbuti)	standard error
AfontovaGora3	0.249356	0.00644	0.239901	0.006145	0.246171	0.007442	0.243975	0.00628	0.244056	0.006026	0.25668	0.00675
Anatolia_ChL	0.243534	0.005323	0.240885	0.005062	0.243127	0.005889	0.245817	0.004962	0.255255	0.005134	0.243192	0.005551
Anatolia_C	0.25028	0.004185	0.237109	0.00393	0.249343	0.004273	0.248559	0.003964	0.255522	0.003961	0.249323	0.004021
Anatolia_NW	0.249805	0.003319	0.237336	0.003005	0.248395	0.003412	0.247304	0.00301	0.25813	0.003052	0.2472	0.003148
Armenia_ChL	0.246873	0.003647	0.234382	0.003353	0.244179	0.003974	0.24442	0.003377	0.2507	0.003408	0.242252	0.003552
Armenia_EBA	0.242445	0.003677	0.234384	0.003455	0.239095	0.003962	0.237303	0.003259	0.249376	0.003362	0.243192	0.003576
Armenia_MLBA	0.245271	0.004064	0.235653	0.003893	0.245519	0.004226	0.245803	0.003871	0.245481	0.003712	0.247075	0.004064
CHG	0.238542	0.003956	0.233704	0.003687	0.242965	0.004143	0.242218	0.003656	0.242176	0.003726	0.24233	0.003931
Clovis	0.231184	0.004345	0.223444	0.003926	0.228184	0.004642	0.228391	0.004045	0.227824	0.00406	0.233506	0.004137
ElMiron	0.295187	0.005082	0.308268	0.004805	0.27263	0.005225	0.266486	0.004823	0.268806	0.004929	0.263056	0.005221
Europe_EN	0.253574	0.003271	0.24366	0.003011	0.255956	0.003387	0.252459	0.002997	0.262401	0.003122	0.253125	0.003125
Europe_LNBA	0.264971	0.003209	0.251396	0.002979	0.266164	0.003412	0.263768	0.00301	0.264217	0.002981	0.26335	0.003085
Europe_MNChL	0.266374	0.003334	0.258145	0.003071	0.263702	0.003553	0.260837	0.003139	0.2677	0.003127	0.261679	0.003252
GoyetQ116-1	0.26396	0.005093	0.281305	0.004817	0.246132	0.005451	0.243898	0.004679	0.241835	0.004552	0.25208	0.004943
Iberia_BA	0.257211	0.00613	0.24695	0.005641	0.251919	0.006604	0.255551	0.005721	0.252533	0.005725	0.25804	0.006035
Canes_Meso			0.320701	0.004683	0.313621	0.005414	0.307162	0.004732	0.294131	0.004636	0.304952	0.004734
Chan_Meso	0.320701	0.004683			0.284723	0.005007	0.277133	0.004356	0.27408	0.004325	0.283914	0.004737
Iran_ChL	0.237272	0.003622	0.223357	0.003427	0.233806	0.00396	0.234049	0.003381	0.23854	0.003321	0.233328	0.003549
Iran_LN	0.228473	0.005625	0.220011	0.005101	0.227536	0.006228	0.233782	0.005139	0.230524	0.005165	0.235886	0.00557
Iran_N	0.22567	0.004618	0.219415	0.004196	0.221537	0.004856	0.22505	0.004217	0.225995	0.004023	0.226633	0.004194
Iran_recent	0.241353	0.004584	0.227405	0.0044	0.239823	0.005102	0.235727	0.004438	0.23975	0.004559	0.240874	0.00468
Irish_BA	0.263521	0.003763	0.252299	0.00342	0.267585	0.003919	0.264384	0.003615	0.261321	0.003468	0.262865	0.003675
Irish_N	0.264122	0.004459	0.252448	0.004162	0.265428	0.004669	0.26238	0.004189	0.267355	0.004098	0.261977	0.004199
Karelia_EHG	0.270707	0.004729	0.25219	0.004023	0.280417	0.004698	0.274901	0.004429	0.263545	0.004198	0.277017	0.00455
Kennewick	0.227158	0.005437	0.227331	0.005244	0.237456	0.005766	0.23214	0.005126	0.229057	0.004881	0.235584	0.005167
KO1_WHG	0.320116	0.005091	0.292922	0.004618	0.323396	0.005781	0.317597	0.00478	0.295433	0.004569	0.314354	0.004615
Kostenki14	0.245029	0.004406	0.246222	0.004379	0.242557	0.004944	0.246823	0.004151	0.239609	0.00436	0.240594	0.00438
KremsWA3	0.268332	0.007982	0.249653	0.007585	0.259187	0.009316	0.254413	0.00773	0.240392	0.007551	0.250568	0.008185
LaBrana_WHG	0.324585	0.004927	0.324892	0.004533	0.301161	0.005096	0.301394	0.004731	0.289364	0.004397	0.292901	0.004725
Latvia_HG	0.312652	0.004006	0.292585	0.003898	0.309214	0.004239	0.307466	0.00389	0.290949	0.003712	0.303449	0.004013
Latvia_LN1	0.263982	0.008512	0.252699	0.007623	0.267756	0.00857	0.277509	0.00815	0.267457	0.007467	0.275705	0.007984
Latvia_MN1	0.300604	0.009877	0.286724	0.008999	0.304994	0.01036	0.302909	0.008707	0.285318	0.008244	0.308214	0.009309
Latvia_MN2	0.282494	0.00496	0.262236	0.004716	0.280189	0.005452	0.277415	0.004822	0.262743	0.004613	0.278194	0.004884
Levant_BA	0.236689	0.003911	0.230154	0.003677	0.233346	0.004174	0.231208	0.003653	0.240842	0.003542	0.232051	0.003726
Levant_N	0.235139	0.00442	0.225135	0.004107	0.231736	0.004674	0.232585	0.003973	0.243775	0.004146	0.231385	0.004436
Loschbour_WHG	0.338724	0.004304	0.324591	0.004327	0.32018	0.004658	0.316769	0.004078	0.301362	0.004201	0.314543	0.004127
MA1	0.249453	0.00485	0.235806	0.004563	0.249353	0.005272	0.245275	0.004605	0.237532	0.004318	0.245116	0.004769
Mota	0.096615	0.003228	0.097339	0.002927	0.095404	0.003519	0.092724	0.002942	0.095641	0.002904	0.09206	0.003255
Natufian	0.250094	0.005753	0.227237	0.005685	0.228434	0.006544	0.233911	0.005843	0.238254	0.005542	0.235465	0.006087
Oase1	0.205626	0.007083	0.201983	0.006853	0.198167	0.008078	0.202639	0.007074	0.194722	0.006737	0.191753	0.006935
Ostuni1	0.260955	0.006082	0.252705	0.006022	0.24709	0.006915	0.242794	0.005682	0.244377	0.005924	0.242052	0.006095
Ranchot88	0.338719	0.006813	0.329545	0.006243	0.314162	0.007599	0.317604	0.006509	0.304132	0.006217	0.308366	0.006861
Rochedane	0.320647	0.008754	0.307226	0.007974	0.31076	0.010005	0.317326	0.008185	0.298567	0.008025	0.305882	0.008708
M95_Meso	0.313621	0.005414	0.284723	0.005007			0.335973	0.005242	0.292855	0.00505	0.329653	0.005389
M96_Meso	0.307162	0.004732	0.277133	0.004356	0.335973	0.005242			0.288636	0.004325	0.324122	0.004531
GB_Eneo	0.294131	0.004636	0.27408	0.004325	0.292855	0.00505	0.288636	0.004325			0.288551	0.004682
OC_Meso	0.304952	0.004734	0.283914	0.004737	0.329653	0.005389	0.324122	0.004531	0.288551	0.004682
Samara_EHG	0.267416	0.005448	0.254021	0.005052	0.276363	0.006008	0.271681	0.005222	0.257505	0.004971	0.274635	0.005514
Scandinavian_MN	0.273955	0.004863	0.263481	0.004684	0.273784	0.005409	0.269679	0.004637	0.273458	0.004631	0.264165	0.004971
SHG	0.297062	0.003739	0.275675	0.003568	0.300569	0.004083	0.298007	0.003658	0.278972	0.003463	0.297422	0.003798
Steppe_EMBA	0.257696	0.003213	0.243955	0.002988	0.260006	0.003375	0.258184	0.003068	0.25473	0.002982	0.25849	0.003148
Steppe_Eneolithic	0.265302	0.004547	0.24968	0.004351	0.272685	0.004887	0.267112	0.004347	0.263815	0.004094	0.268721	0.004599
Steppe_IA	0.248534	0.004749	0.246244	0.004269	0.257297	0.004972	0.251023	0.004264	0.249842	0.004252	0.253104	0.004304
Steppe_MLBA	0.263612	0.003198	0.25033	0.002985	0.266109	0.003469	0.263645	0.003043	0.260399	0.002995	0.263821	0.003182
Switzerland_HG	0.32964	0.004605	0.318197	0.004518	0.315327	0.005021	0.313023	0.004499	0.294759	0.004375	0.307665	0.004576
Ukraine_HG1	0.290974	0.010708	0.275611	0.009054	0.30321	0.010491	0.290599	0.009098	0.279983	0.008637	0.295503	0.009326
Ukraine_N1	0.272335	0.009626	0.261463	0.00824	0.289585	0.010662	0.281447	0.008699	0.270069	0.008445	0.288882	0.009081
Ust_Ishim	0.217309	0.004059	0.215564	0.003899	0.213349	0.004198	0.214114	0.003844	0.210989	0.003631	0.210854	0.003854
Vestonice16	0.261897	0.004879	0.257082	0.004751	0.257438	0.005269	0.254442	0.004676	0.246866	0.004575	0.250585	0.004833
Vestonice43	0.252816	0.008691	0.269465	0.007911	0.253957	0.010023	0.236554	0.008712	0.252952	0.008375	0.248866	0.008663
Villabruna	0.330589	0.004774	0.308333	0.00474	0.323481	0.005064	0.315737	0.004673	0.298464	0.004434	0.316098	0.004731
